# Supplementary material for: Resveratrol Encapsulation and Release from Pristine and Functionalized Mesoporous Silica Carriers
Source: Pharmaceutics. 2022 Jan 16;14(1):203. doi: 10.3390/pharmaceutics14010203 (PMC8780957; doi:10.3390/pharmaceutics14010203)
Supplement: Supplementary file 1 [file pharmaceutics-14-00203-s001.zip]

Archive with 1 entries (1 files):
- pharmaceutics-1516858-supplementary.pdf
